# Supplementary material for: Phagocytosis of Erythrocytes from Gaucher Patients Induces Phenotypic Modifications in Macrophages, Driving Them toward Gaucher Cells
Source: Int J Mol Sci. 2022 Jul 11;23(14):7640. doi: 10.3390/ijms23147640 (PMC9319206; doi:10.3390/ijms23147640)
Supplement: Supplementary file 1 [file ijms-23-07640-s001.zip]

Archive with 1 entries (1 files):
- ijms-1774829-supplementary.pdf
